# Supplementary material for: Efficacy and Synergistic Potential of Cinnamon (Cinnamomum zeylanicum) and Clove (Syzygium aromaticum L. Merr. & Perry) Essential Oils to Control Food-Borne Pathogens in Fresh-Cut Fruits
Source: Antibiotics (Basel). 2024 Mar 31;13(4):319. doi: 10.3390/antibiotics13040319 (PMC11047545; doi:10.3390/antibiotics13040319)
Supplement: Supplementary file 1 [file antibiotics-13-00319-s001.zip]

Archive with 1 entries (1 files):
- antibiotics-2897675-supplementary.pdf
